# Supplementary material for: Association between multiple coagulation-related factors and lymph node metastasis in patients with gastric cancer: A retrospective cohort study
Source: Front Oncol. 2023 Feb 23;13:1099857. doi: 10.3389/fonc.2023.1099857 (PMC9996287; doi:10.3389/fonc.2023.1099857)
Supplement: Supplementary file 2 [file Table_1.xlsx]

## Sheet: Sheet1
Variables	Values	Sensitivity	1 － Specificity	Specificity
Tumor length	0	1	1	0
	1.1	1	0.957	0.043
	1.35	1	0.935	0.065
	1.55	0.996	0.935	0.065
	1.65	0.992	0.935	0.065
	1.75	0.987	0.935	0.065
	1.9	0.983	0.935	0.065
	2.05	0.958	0.826	0.174
	2.3	0.958	0.804	0.196
	2.75	0.945	0.696	0.304
	3.1	0.869	0.63	0.37
	3.35	0.861	0.63	0.37
	3.65	0.764	0.587	0.413
	3.9	0.759	0.587	0.413
	4.15	0.65	0.435	0.565
	4.4	0.646	0.413	0.587
	4.55	0.603	0.348	0.652
	4.65	0.599	0.348	0.652
	4.75	0.595	0.348	0.652
	4.9	0.591	0.348	0.652
	5.2	0.494	0.239	0.761
	5.45	0.489	0.239	0.761
	5.75	0.43	0.217	0.783
	6.15	0.359	0.174	0.826
	6.4	0.359	0.152	0.848
	6.75	0.333	0.109	0.891
	7.25	0.257	0.065	0.935
	7.6	0.236	0.043	0.957
	7.85	0.232	0.043	0.957
	8.25	0.177	0.022	0.978
	8.75	0.173	0.022	0.978
	9.25	0.135	0.022	0.978
	9.6	0.127	0.022	0.978
	9.85	0.122	0.022	0.978
	10.25	0.08	0.022	0.978
	10.75	0.068	0.022	0.978
	11.5	0.046	0	1
	12.25	0.034	0	1
	12.75	0.025	0	1
	13.5	0.021	0	1
	15	0.013	0	1
	16.5	0.008	0	1
	18.5	0.004	0	1
	21	0	0	1
Histopathologic grade	-1	1	1	0
	0.5	0.987	0.957	0.043
	1.5	0.852	0.587	0.413
	3	0	0	1
Vessel invasion	-1	1	1	0
	0.5	0.439	0.13	0.87
	2	0	0	1
MA	44.9	1	1	0
	46.2	0.996	1	0
	46.75	0.992	1	0
	47.75	0.987	1	0
	48.6	0.983	1	0
	48.8	0.979	1	0
	49.15	0.975	1	0
	50	0.966	1	0
	50.65	0.962	1	0
	50.75	0.954	1	0
	50.85	0.949	1	0
	50.95	0.949	0.978	0.022
	51.05	0.945	0.891	0.109
	51.15	0.941	0.891	0.109
	51.25	0.932	0.87	0.13
	51.35	0.928	0.87	0.13
	51.55	0.924	0.87	0.13
	51.75	0.92	0.848	0.152
	51.9	0.911	0.848	0.152
	52.1	0.907	0.848	0.152
	52.25	0.903	0.848	0.152
	52.35	0.899	0.848	0.152
	52.45	0.89	0.848	0.152
	52.6	0.882	0.848	0.152
	52.75	0.878	0.848	0.152
	52.85	0.873	0.826	0.174
	52.95	0.869	0.826	0.174
	53.2	0.869	0.804	0.196
	53.45	0.865	0.783	0.217
	53.6	0.865	0.761	0.239
	53.75	0.861	0.761	0.239
	53.9	0.848	0.761	0.239
	54.05	0.84	0.761	0.239
	54.2	0.819	0.761	0.239
	54.35	0.81	0.761	0.239
	54.45	0.81	0.739	0.261
	54.55	0.802	0.739	0.261
	54.7	0.802	0.717	0.283
	54.85	0.802	0.696	0.304
	55	0.797	0.652	0.348
	55.15	0.785	0.652	0.348
	55.25	0.781	0.652	0.348
	55.4	0.776	0.652	0.348
	55.55	0.772	0.609	0.391
	55.65	0.764	0.609	0.391
	55.75	0.759	0.609	0.391
	55.85	0.747	0.609	0.391
	56	0.743	0.609	0.391
	56.15	0.738	0.609	0.391
	56.3	0.734	0.609	0.391
	56.5	0.73	0.609	0.391
	56.7	0.722	0.587	0.413
	56.85	0.709	0.587	0.413
	56.95	0.705	0.587	0.413
	57.05	0.7	0.587	0.413
	57.15	0.696	0.565	0.435
	57.25	0.688	0.543	0.457
	57.35	0.688	0.522	0.478
	57.45	0.671	0.522	0.478
	57.55	0.658	0.522	0.478
	57.65	0.654	0.522	0.478
	57.75	0.65	0.478	0.522
	57.85	0.641	0.478	0.522
	57.95	0.633	0.457	0.543
	58.05	0.624	0.457	0.543
	58.15	0.62	0.457	0.543
	58.25	0.608	0.457	0.543
	58.35	0.599	0.457	0.543
	58.45	0.591	0.457	0.543
	58.55	0.586	0.457	0.543
	58.75	0.578	0.457	0.543
	58.95	0.57	0.457	0.543
	59.05	0.565	0.435	0.565
	59.25	0.565	0.413	0.587
	59.45	0.561	0.413	0.587
	59.55	0.549	0.391	0.609
	59.7	0.532	0.391	0.609
	59.85	0.519	0.391	0.609
	59.95	0.515	0.37	0.63
	60.05	0.515	0.348	0.652
	60.15	0.511	0.348	0.652
	60.35	0.506	0.326	0.674
	60.55	0.502	0.326	0.674
	60.7	0.494	0.304	0.696
	60.85	0.489	0.304	0.696
	60.95	0.481	0.304	0.696
	61.1	0.481	0.283	0.717
	61.25	0.477	0.217	0.783
	61.35	0.46	0.217	0.783
	61.45	0.451	0.217	0.783
	61.55	0.447	0.217	0.783
	61.65	0.443	0.217	0.783
	61.75	0.435	0.217	0.783
	61.85	0.43	0.217	0.783
	61.95	0.426	0.217	0.783
	62.1	0.418	0.217	0.783
	62.25	0.409	0.217	0.783
	62.35	0.405	0.217	0.783
	62.45	0.401	0.217	0.783
	62.55	0.384	0.196	0.804
	62.65	0.371	0.174	0.826
	62.85	0.359	0.174	0.826
	63.05	0.354	0.152	0.848
	63.2	0.35	0.152	0.848
	63.4	0.346	0.152	0.848
	63.6	0.338	0.152	0.848
	63.75	0.325	0.152	0.848
	63.85	0.321	0.13	0.87
	63.95	0.308	0.109	0.891
	64.15	0.304	0.109	0.891
	64.35	0.287	0.109	0.891
	64.5	0.283	0.109	0.891
	64.65	0.278	0.087	0.913
	64.75	0.274	0.087	0.913
	64.9	0.27	0.087	0.913
	65.1	0.266	0.087	0.913
	65.25	0.257	0.087	0.913
	65.35	0.253	0.087	0.913
	65.45	0.245	0.087	0.913
	65.55	0.241	0.087	0.913
	65.7	0.236	0.087	0.913
	66	0.228	0.087	0.913
	66.3	0.224	0.087	0.913
	66.45	0.224	0.065	0.935
	66.55	0.219	0.043	0.957
	66.75	0.215	0.043	0.957
	66.95	0.211	0.043	0.957
	67.05	0.211	0.022	0.978
	67.35	0.207	0.022	0.978
	67.7	0.198	0.022	0.978
	67.9	0.194	0.022	0.978
	68.1	0.186	0.022	0.978
	68.25	0.177	0.022	0.978
	68.35	0.173	0.022	0.978
	68.45	0.165	0.022	0.978
	68.55	0.152	0.022	0.978
	68.75	0.143	0.022	0.978
	69.15	0.135	0.022	0.978
	69.45	0.135	0	1
	69.55	0.131	0	1
	69.65	0.122	0	1
	69.8	0.118	0	1
	70.1	0.114	0	1
	70.55	0.11	0	1
	70.85	0.105	0	1
	70.95	0.101	0	1
	71.1	0.084	0	1
	71.3	0.08	0	1
	71.6	0.076	0	1
	71.85	0.072	0	1
	72	0.068	0	1
	72.2	0.063	0	1
	72.5	0.059	0	1
	72.8	0.055	0	1
	73.65	0.046	0	1
	74.5	0.042	0	1
	74.65	0.038	0	1
	75	0.034	0	1
	75.5	0.025	0	1
	75.75	0.021	0	1
	75.9	0.017	0	1
	76.1	0.013	0	1
	76.8	0.008	0	1
	78.1	0.004	0	1
	79.8	0	0	1
